# Supplementary material for: The success of community-based management in improving maintenance hemodialysis outcomes: a pilot study
Source: Front Nutr. 2025 Sep 15;12:1652718. doi: 10.3389/fnut.2025.1652718 (PMC12477912; doi:10.3389/fnut.2025.1652718)
Supplement: Supplementary file 1 [file Data_Sheet_1.xls]

## Sheet: General information
Number	Group	Gender	Age（year）	Face	Dialysis age （month）	Marriage	Education	Income per month（¥）	Medical insurance	Other illnesses（Top five）
2025001	Experimental	Femalee	67	Asian	10	Married	＜High school	＞=5000	Employee medical insurance	coronary disease、cardiac failure、hypertension、T2DM、anemia
2025002	Experimental	Male	49	Asian	44	Married	＞=High school	＞=5000	Employee medical insurance	hypertension、Lung bulla
2025003	Experimental	Male	48	Asian	49	Married	＞=High school	＞=5000	Employee medical insurance	T2DM、hepatocirrhosis、hepatitis B、hypertension
2025004	Experimental	Male	60	Asian	66	Married	＞=High school	＞=5000	Employee medical insurance	chronic nephritis、hypertension
2025005	Experimental	Female	49	Asian	27	Married	＞=High school	＞=5000	Employee medical insurance	polycystic kidney、hypertension
2025006	Experimental	Male	73	Asian	59	Single	＞=High school	＞=5000	Employee medical insurance	T2DM、hypertension
2025007	Experimental	Male	67	Asian	12	Married	＜High school	＜5000	Employee medical insurance	T2DM、coronary disease、hypertension、cerebral infarction
2025008	Experimental	Male	67	Asian	88	Married	＞=High school	＞=5000	Employee medical insurance	T2DM、hypertension、coronary disease、cerebral infarction、Hyperhomocysteinemia
2025009	Experimental	Female	69	Asian	14	Married	＞=High school	＞=5000	Employee medical insurance	T2DM、myocardial ischemia
2025010	Experimental	Male	63	Asian	64	Married	＞=High school	＞=5000	Employee medical insurance	hypertension、cataract
2025011	Experimental	Female	70	Asian	72	Married	＞=High school	＞=5000	Employee medical insurance	T2DM、hypertension
2025012	Experimental	Male	55	Asian	18	Married	＜High school	＞=5000	Employee medical insurance	hypertension、coronary disease
2025013	Experimental	Female	62	Asian	19	Married	＞=High school	＜5000	Employee medical insurance	cardiac failure、chronic nephritis、anemia、coronary disease、hypertension
2025014	Experimental	Female	39	Asian	20	Married	＞=High school	＞=5000	Resident medical insurance	NA
2025015	Control	Male	54	Asian	15	Married	＜High school	＜5000	Resident medical insurance	T2DM、hypertension、dilated cardiomyopathy、cardiac insufficiency
2025016	Control	Male	59	Asian	7	Married	＞=High school	＞=5000	Resident medical insurance	T2DM、hypertension
2025017	Control	Female	71	Asian	49	Married	＜High school	＞=5000	Employee medical insurance	hypertension、T2DM、anemia
2025018	Control	Female	67	Asian	53	Married	＜High school	＜5000	Employee medical insurance	hypertension、rheumatoid arthritis
2025019	Control	Female	60	Asian	11	Married	＜High school	＞=5000	Employee medical insurance	T2DM、bronchial asthma 、coronary disease、cardiac failure、hypertension
2025020	Control	Male	71	Asian	80	Married	＜High school	＞=5000	Resident medical insurance	chronic nephritis、hypertension
2025021	Control	Male	51	Asian	37	Married	＞=High school	＞=5000	Employee medical insurance	hypertension
2025022	Control	Male	71	Asian	47	Married	＞=High school	＞=5000	Employee medical insurance	T2DM、hypertension、chronic cholecystitis
2025023	Control	Female	67	Asian	57	Married	＞=High school	＜5000	Employee medical insurance	cardiac failure、hypertension
2025024	Control	Female	52	Asian	85	Married	＞=High school	＞=5000	Employee medical insurance	T2DM、coronary disease、hypertension、kidney transplant、hepatitis B
2025025	Control	Female	65	Asian	5	Married	＜High school	＞=5000	Employee medical insurance	hypertension、coronary disease
2025026	Control	Male	56	Asian	69	Single	＜High school	＜5000	Employee medical insurance	hypertension
2025027	Control	Female	43	Asian	13	Married	＞=High school	＞=5000	Resident medical insurance	chronic nephritis、hypertension、anemia、hypothyroidism
2025028	Control	Female	69	Asian	143	Married	＜High school	＞=5000	Employee medical insurance	hypertension、cardiac insufficiency、gastric polyp

## Sheet: Examination＆Measurement（begin）
Number	Group	Laboratory examination								Body measurement
		ALB (g/L)	PA (mg/L)	K (mmol/L)	P (mmol/L)	Ca (mmol/L)	Cr (mmol/L)	UN (umol/L)	HGB (g/L)	Muscle mass (kg)	Body fat percentage (%)	Visceral fat area (cm2)	BMI (kg/m2)	Grip (kg)	Arm circumference (cm)	Body water
2025001	Experimental	29.6	137	4.56	2.67	2.16	605.1	23.5	87	20.6	32.3	119.5	23.9	6	26	28.5
2025002	Experimental	30.3	290.5	4.24	1.22	2.25	821.4	22.3	87	26.6	17	78.7	19.5	21.1	24.2	36.3
2025003	Experimental	32	160.6	4.59	1.48	2.13	542.4	25.6	113	21.8	20.2	81.7	18.8	24.7	23.5	29.9
2025004	Experimental	34.6	158.3	5.51	1.98	2.19	822.2	26.9	100	33.3	21.1	118.3	23	23.7	32	45
2025005	Experimental	34.7	195.6	4.86	2.15	2.19	671.6	36.3	78	29.7	9.2	67.6	20.3	20.4	19.7	39.9
2025006	Experimental	35.5	229.1	4.26	1.53	2.35	751.2	20.1	115	25.9	11.3	104.5	20	11.7	24.5	35.8
2025007	Experimental	35	223.8	5.87	2.96	2.39	1129.5	35.5	119	25.9	25.3	131.5	21.8	12.7	26	35.3
2025008	Experimental	36.7	112.7	3.94	1.92	1.89	730.2	38.9	102	33	18.7	109.7	23.5	21.2	28	45.4
2025009	Experimental	36.7	229.4	4.46	2.22	1.87	744	28.7	118	27.6	37.1	166.7	28	22.4	30.5	36.9
2025010	Experimental	36.7	362.5	5.19	1.86	2.63	870.8	43.1	118	27.2	27	88	26.1	18.2	25.9	33
2025011	Experimental	36.8	253.4	4.95	1.31	2.08	746	28.7	120	20.8	26.1	119.6	21.6	15.3	25.1	29.2
2025012	Experimental	37.2	176.8	4.93	1.79	1.84	802	27.3	97	24.6	5	74	16.3	25.9	23.8	33.1
2025013	Experimental	32.4	245.2	4.45	3	2.2	666	33.1	119	17.4	23.2	93.4	17.8	16.1	21.1	24.4
2025014	Experimental	37.9	216.2	3.75	1.45	2.28	671.6	30.3	122	14	30.3	58.9	18.7	16.1	21.1	20.1
2025015	Control	28.5	117.7	5.67	4.69	2.19	823.7	67.4	86	NA	NA	NA	NA	18.8	20.5	NA
2025016	Control	32.1	299.4	3.93	1.62	1.96	495.7	24	91	33.1	20.9	121	26.4	27.6	14.2	43.2
2025017	Control	32.4	222.9	3.77	1.75	2.02	676.9	27.6	101	25.5	48.6	206.3	34.8	23.7	35	34.8
2025018	Control	33.8	201.8	4.32	1.87	2.16	981.3	25.7	108	18.2	40.9	132.2	24.8	7.4	31.7	25.7
2025019	Control	36.6	299	4.58	2.12	2.3	659.4	11	106	29.3	31.4	144.6	27.6	9.3	31.5	37.7
2025020	Control	34.8	273.9	4.42	1.66	2.05	935.3	41.5	80	29.5	20.6	139.7	23.1	13	27.8	39.8
2025021	Control	35.4	250	5.08	2.07	2.2	878.3	28.8	115	36.4	11.5	82.5	24	33.3	28.8	47.6
2025022	Control	31.4	167.5	4.87	2.1	2.41	679.5	35.7	106	26.3	21.2	112	26.8	17.9	27	27.6
2025023	Control	36.2	232	5.08	1.68	2.42	794.8	33.8	103	23.2	22.3	97	21.5	13	27	24.2
2025024	Control	31.6	242.7	5.11	2.41	2.12	782.5	39	112	21.3	28.4	85.7	20.7	14.3	24.5	28.8
2025025	Control	36.8	296.5	6.92	2.34	2.06	977.6	35.7	87	26.2	13.6	97.1	21.6	14.2	23	35.4
2025026	Control	37.2	199	3.9	1.39	2.13	602.6	25.3	97	24.5	23	101.6	25.9	20.5	23.5	33.8
2025027	Control	37.9	261.8	5.31	1.75	2.09	899.3	20.5	81	23	11.4	50.6	16.8	18.1	23.2	31.2
2025028	Control	37.8	232.5	4.21	1.81	2.29	661.1	23.3	110	25.8	18.8	112.9	24.7	14.5	26	36.2
The model of the body composition analyzer is DBA-210（Shanghe）

## Sheet: Examination＆Measurement（end）
Number	Group	Laboratory examination								Body measurement
		ALB (g/L)	PA (mg/L)	K (mmol/L)	P (mmol/L)	Ca (mmol/L)	Cr (mmol/L)	UN (umol/L)	HGB (g/L)	Muscle mass (kg)	Body fat percentage (%)	Visceral fat area (cm2)	BMI (kg/m2)	Grip (kg)	Arm circumference (cm)	Body water
2025001	Experimental	40.1	173.1	5.02	1.72	2.05	526	21.5	93	21.6	30.3	110.5	23.7	12	26	27.5
2025002	Experimental	29	261	3.29	1.09	2.21	524	10.7	104	26.8	17	76.2	19.3	21.2	23.8	37.5
2025003	Experimental	38.4	178	4.21	1.35	2.13	575	27.7	132	21.1	19.8	81.4	18.4	20.7	22.2	29.9
2025004	Experimental	41.8	199	4.59	0.93	2.33	399	12.6	124	34	19.3	105.3	23	23.7	32.3	41
2025005	Experimental	38.6	275	5	2.35	2.26	850	26.1	75	29.1	8.8	70.1	20	22.5	19.6	41
2025006	Experimental	38.3	221	4.56	1.44	2.36	591	28.7	123	26.3	12.1	105	20.5	15	24.5	34
2025007	Experimental	40.3	365	5.26	2.1	2.27	728	18.3	112	26	24.9	117	22.6	18.5	26.3	33.6
2025008	Experimental	NA	NA	NA	NA	NA	NA	NA	NA	NA	NA	NA	NA	NA	NA	NA	Death
2025009	Experimental	44	222	5.18	1.51	1.97	718	20.7	131	29.1	35.4	141	27.4	24.6	30.2	30.3
2025010	Experimental	37	358	5.06	1.42	2.56	645	36.2	127	27	28	103	25	17.8	26.1	36
2025011	Experimental	39.4	267	5.12	1.33	2.34	716	27.3	146	22	23.2	98	21.2	21	24.3	28.8
2025012	Experimental	45.6	320	4.24	1.24	2.16	592	25.4	131	24.9	5	77	17	29	24	35
2025013	Experimental	39.8	317	5.64	3	2.25	840	34	131	18.3	24.7	95	18.7	20	21.6	24.2
2025014	Experimental	41.2	168	4.12	1.68	2.17	475	22.8	135	15.3	27.2	70	20.1	21.8	21.7	19.8
2025015	Control	NA	NA	NA	NA	NA	NA	NA	NA	NA	NA	NA	NA	NA	NA	NA	Death
2025016	Control	32.8	356.6	4.84	1.36	2.15	542	25.1	125	33.1	21.2	130	25.9	28	14.1	44
2025017	Control	31.4	181	4.23	2.24	2	762	33	97	24.9	49.5	211	35.1	23.9	35.2	37.3
2025018	Control	33.8	204.8	4.8	1.99	2.2	900	31	104	17.8	39.7	141	23.5	10.2	31.1	24
2025019	Control	NA	NA	NA	NA	NA	NA	NA	NA	NA	NA	NA	NA	NA	NA	NA	Death
2025020	Control	32.2	263	5.04	2.2	2.26	866	28.8	100	28.1	19.2	150	22.9	12.5	26.9	37
2025021	Control	35.3	223	4.62	2.27	2.35	939	21	109	36.9	13	89	23.5	34	29.2	49.2
2025022	Control	27.8	71	6.2	2.6	2.2	135	15.4	103	25.7	23	120	28.4	14.5	26.5	28.1
2025023	Control	36.4	206	5.03	1.87	2.17	808	27.9	116	22.7	22.1	111	20.9	9.2	26.7	24.7
2025024	Control	30.2	176.7	4.17	1.66	2.34	779.1	29.5	95	21	27.9	82	19.9	14.3	24	24
2025025	Control	36.9	273.1	6.53	2.82	2.14	903	25.4	86	24.4	13.6	120.4	20.3	11	22.3	36.6
2025026	Control	28	147.5	3.32	1.59	1.88	519.4	10	83	23.1	19.4	105	24.1	17.3	22.2	34.2
2025027	Control	35.2	279	5.31	2.16	1.87	713	16.6	131	23.6	14.8	53	17.7	18.3	23.6	31.5
2025028	Control	NA	NA	NA	NA	NA	NA	NA	NA	NA	NA	NA	NA	NA	NA	NA	Death
The model of the body composition analyzer is DBA-210（Shanghe）

## Sheet: Questionnaire evaluation（begin）
Number	Group	Questionnaire evaluation
							Notes： 1、SPPB is Short physical performance battery； 2、The sarcopenia risk was assessed using the SARC-F scale； 3、The SGA scale was used for nutritional assessment； 4、Self-rating depression scale（SDS） was used for psychological assessment；
		SPPB	SARC-F	SGA	SDS
2025001	Experimental	7	5	B	27
2025002	Experimental	12	Normal	B	28
2025003	Experimental	10	Normal	B	62
2025004	Experimental	6	6	B	21
2025005	Experimental	10	Normal	B	62
2025006	Experimental	3	6	B	34
2025007	Experimental	11	Normal	A	40
2025008	Experimental	7	Normal	B	48
2025009	Experimental	9	5	A	27
2025010	Experimental	3	6	A	46
2025011	Experimental	6	Normal	B	23
2025012	Experimental	8	Normal	A	36
2025013	Experimental	9	7	B	24
2025014	Experimental	11	Normal	A	26
2025015	Control	4	4	B	NA
2025016	Control	9	Normal	A	33
2025017	Control	8	Normal	A	32
2025018	Control	4	6	B	27
2025019	Control	5	6	A	NA
2025020	Control	5	4	B	43
2025021	Control	12	Normal	A	26
2025022	Control	6	8	B	53
2025023	Control	5	Normal	B	39
2025024	Control	9	Normal	A	46
2025025	Control	8	4	A	33
2025026	Control	12	Normal	B	50
2025027	Control	11	Normal	B	40
2025028	Control	4	8	C	48

## Sheet: Questionnaire evaluation（end）
Number	Group	Questionnaire evaluation
								Notes： 1、SPPB is Short physical performance battery； 2、The sarcopenia risk was assessed using the SARC-F scale； 3、The SGA scale was used for nutritional assessment； 4、Self-rating depression scale（SDS） was used for psychological assessment；
		SPPB	SARC-F	SGA	SDS
2025001	Experimental	10	Normal	B	20
2025002	Experimental	12	Normal	A	28
2025003	Experimental	8	Normal	B	42
2025004	Experimental	10	Normal	A	21
2025005	Experimental	12	Normal	A	39
2025006	Experimental	7	Normal	B	34
2025007	Experimental	9	Normal	A	40
2025008	Experimental	NA	NA	NA	NA	Death
2025009	Experimental	11	Normal	A	27
2025010	Experimental	10	5	A	46
2025011	Experimental	11	Normal	A	23
2025012	Experimental	11	Normal	A	35
2025013	Experimental	12	Normal	A	25
2025014	Experimental	12	Normal	A	23
2025015	Control	NA	NA	NA	NA	Death
2025016	Control	9	Normal	A	33
2025017	Control	8	Normal	A	32
2025018	Control	4	6	B	34
2025019	Control	NA	NA	NA	NA	Death
2025020	Control	5	4	B	50
2025021	Control	9	Normal	A	46
2025022	Control	10	4	B	53
2025023	Control	5	Normal	B	47
2025024	Control	11	Normal	A	35
2025025	Control	8	4	A	33
2025026	Control	9	Normal	B	50
2025027	Control	11	Normal	B	38
2025028	Control	NA	NA	NA	NA	Death

## Sheet: Prescription ＆ compliance
Number	Group	Diet prescription	Exercise prescription	Compliance
						Notes： 1、The diet prescription is formulated according to the dietary guidelines for dialysis patients, and the total energy (kcal) = ideal body weight (kg) ×30 (kcal/kg). "()" is the target energy, and the actual situation is adjusted according to the patient's acceptance; 2、In order to avoid adverse events caused by improper activities, exercise prescriptions are uniformly formulated according …
2025001	Experimental	1500kcal	aerobic exercise+resistance exercise（low-intensity）+Flexibility training	full implementation
2025002	Experimental	1800kcal	aerobic exercise+resistance exercise（low-intensity）+Flexibility training	full implementation
2025003	Experimental	1800kcal	aerobic exercise+resistance exercise（low-intensity）+Flexibility training	only diet prescription
2025004	Experimental	2100kcal（2400kcal）	aerobic exercise+resistance exercise（medium intensity）+Flexibility training	full implementation
2025005	Experimental	1800kcal	aerobic exercise+resistance exercise（medium intensity）+Flexibility training	full implementation
2025006	Experimental	1500kcal	aerobic exercise+resistance exercise（low-intensity）+Flexibility training	full implementation
2025007	Experimental	1800kcal（2100kcal）	aerobic exercise+resistance exercise（low-intensity）+Flexibility training	only diet prescription
2025008	Experimental	NA	NA	NA	Death
2025009	Experimental	1800kcal	aerobic exercise+resistance exercise（medium intensity）+Flexibility training	full implementation
2025010	Experimental	1800kcal	aerobic exercise+resistance exercise（low-intensity）+Flexibility training	full implementation
2025011	Experimental	1500kcal（1800kcal）	aerobic exercise+resistance exercise（medium intensity）+Flexibility training	full implementation
2025012	Experimental	1500kcal（1800kcla）	aerobic exercise+resistance exercise（medium intensity）+Flexibility training	only exercise prescription
2025013	Experimental	1200kcal	aerobic exercise+resistance exercise（low-intensity）+Flexibility training	full implementation
2025014	Experimental	1500kcal（1200kcal）	aerobic exercise+resistance exercise（medium intensity）+Flexibility training	full implementation
2025015	Control	NA	NA	NA	Death
2025016	Control	1800kcal	aerobic exercise+resistance exercise（low-intensity）+Flexibility training	only diet prescription
2025017	Control	2100kcal	aerobic exercise+resistance exercise（medium intensity）+Flexibility training	only diet prescription
2025018	Control	1500kcal	aerobic exercise+resistance exercise（low-intensity）+Flexibility training	no implementation at all
2025019	Control	NA	NA	NA	Death
2025020	Control	2100kcal	aerobic exercise+resistance exercise（low-intensity）+Flexibility training	only diet prescription
2025021	Control	1800kcal	aerobic exercise+resistance exercise（low-intensity）+Flexibility training	no implementation at all
2025022	Control	2100kcal	aerobic exercise+resistance exercise（low-intensity）+Flexibility training	full implementation
2025023	Control	1500kcal	aerobic exercise+resistance exercise（low-intensity）+Flexibility training	no implementation at all
2025024	Control	1500kcal	aerobic exercise+resistance exercise（low-intensity）+Flexibility training	full implementation
2025025	Control	2100kcal	aerobic exercise+resistance exercise（medium intensity）+Flexibility training	no implementation at all
2025026	Control	2100kcal	aerobic exercise+resistance exercise（medium intensity）+Flexibility training	only diet prescription
2025027	Control	1800kcal	aerobic exercise+resistance exercise（medium intensity）+Flexibility training	only diet prescription
2025028	Control	NA	NA	NA	Death
