# Supplementary material for: The success of community-based management in improving maintenance hemodialysis outcomes: a pilot study
Source: Front Nutr. 2025 Sep 15;12:1652718. doi: 10.3389/fnut.2025.1652718 (PMC12477912; doi:10.3389/fnut.2025.1652718)
Supplement: Supplementary file 2 [file Data_Sheet_2.xls]

## Sheet: Data
Number	NST	Gender	Age	Marriage	Education	Income	Dialysis age	Medical insurance	ALB	PA	K	P	Ca	Cr	UN	HGB	Muscle mass	BFP	VFA	BMI	Grip	AC	BW	SPPB	SARC	SGA	SDS	Compliance
2025001	1	2	0	1	0	1	10	1	1	1	1	1	0	1	1	1	1	1	1	1	1	1	1	1	1	0	1	1
2025002	1	1	1	1	1	1	44	1	0	0	0	1	1	1	1	1	1	1	1	1	1	0	1	1	1	1	1	1
2025003	1	1	1	1	1	1	49	1	1	1	1	1	1	0	0	1	0	1	1	0	0	0	0	0	1	0	0	0
2025004	1	1	0	1	1	1	66	1	1	1	1	1	1	1	1	1	1	1	1	1	0	1	1	1	1	1	1	1
2025005	1	2	1	1	1	1	27	1	1	1	1	0	1	0	1	0	0	0	1	1	1	0	0	1	1	1	1	1
2025006	1	1	0	0	1	1	59	1	1	0	1	1	1	1	0	1	1	1	0	1	1	1	1	0	1	0	1	1
2025007	1	1	0	1	0	0	12	1	1	1	1	1	1	1	1	0	1	1	1	1	1	1	1	0	1	1	0	0
2025009	1	2	0	1	1	1	14	1	1	0	1	1	1	1	1	1	1	1	1	1	1	0	1	1	1	1	1	1
2025010	1	1	0	1	1	1	64	1	1	0	1	1	1	1	1	1	0	0	0	1	0	1	1	1	0	1	0	1
2025011	1	2	0	1	1	1	72	1	1	1	1	1	1	1	1	1	1	1	1	1	1	0	1	1	1	1	1	1
2025012	1	1	1	1	0	1	18	1	1	1	1	1	1	1	1	1	1	0	1	1	1	1	1	1	1	1	1	0
2025013	1	2	0	1	1	0	19	1	1	1	0	0	1	0	0	1	1	1	1	1	1	1	1	1	1	1	1	1
2025014	1	2	1	1	1	1	20	0	1	0	1	0	1	1	1	1	1	1	1	1	1	1	1	1	1	1	1	1
2025016	0	1	1	1	1	1	7	0	1	1	1	1	1	0	0	1	1	0	0	1	1	0	0	0	1	1	1	0
2025017	0	2	0	1	0	1	49	1	0	0	1	0	0	0	0	0	0	0	0	0	1	1	0	0	1	1	1	0
2025018	0	2	0	1	0	0	53	1	0	1	1	0	1	1	0	0	0	1	0	1	1	0	1	0	0	0	1	0
2025020	0	1	0	1	0	1	80	0	0	0	1	0	1	1	1	1	0	1	0	1	0	0	1	0	0	0	0	0
2025021	0	1	1	1	1	1	37	1	0	0	1	0	1	0	1	0	1	1	1	1	1	1	0	0	1	1	0	0
2025022	0	1	0	1	1	1	47	1	0	0	0	0	1	1	1	0	0	0	0	0	0	0	1	1	0	0	0	1
2025023	0	2	0	1	1	0	57	1	1	0	1	0	1	0	1	1	0	1	0	1	0	0	1	0	1	0	0	0
2025024	0	2	1	1	1	1	85	1	0	0	1	1	1	1	1	0	0	1	1	1	0	0	0	1	1	1	1	1
2025025	0	2	0	1	0	1	5	1	1	0	0	0	1	1	1	0	0	1	0	1	0	0	0	0	0	1	1	0
2025026	0	1	1	0	0	0	69	1	0	0	0	0	0	1	1	0	0	1	0	1	0	0	1	0	1	0	0	0
2025027	0	2	1	1	1	1	13	0	0	1	0	0	0	1	1	1	1	1	1	1	1	1	1	1	1	0	1	0

## Sheet: Code & Definition
Item（ Abbreviation）		Code	Note
Number		2025001-2025027	Data on deceased patients were excluded from the final data
Nutrition support team（NST）	Experimental group	1
	Control group	0
Gender	Male	1
	Female	2
Age	<60 years	1
	≥60 years	0
Marriage	Married	1
	Single	0
Education	≥High school	1
	<High school	0
Income per month（¥）	≥5000	1
	<5000	0
Dialysis age	Month	5-85
Medical insurance	Employee medical insurance	1
	Resident medical insurance	0
Albumin（ALB）	Improvement	1	Improvement : higher at the end than the beginning ;
	No improvement	0	No improvement : (1) lower at the end than the beginning ; (2) unchanged.
Prealbumin（PA）	Improvement	1	Improvement : higher at the end than the beginning ;
	No improvement	0	No improvement : (1) lower at the end than the beginning ; (2) unchanged.
Potassium（K）	Improvement	1	Improvement : (1)normal ;(2) abnormal but trending towards normal ;
	No improvement	0	No improvement : abnormal and trending towards worse.
Phosphorus（P）	Improvement	1	Improvement : (1)normal ;(2) abnormal but trending towards normal ;
	No improvement	0	No improvement : abnormal and trending towards worse.
Calcium（Ca）	Improvement	1	Improvement : (1)normal ;(2) abnormal but trending towards normal ;
	No improvement	0	No improvement : abnormal and trending towards worse.
Creatinine（Cr）	Improvement	1	Improvement : lower at the end than the beginning ;
	No improvement	0	No improvement : (1) higher at the end than the beginning ; (2) unchanged.
Urea nitrogen（UN）	Improvement	1	Improvement : lower at the end than the beginning ;
	No improvement	0	No improvement : (1) higher at the end than the beginning ; (2) unchanged.
Hemoglobin（HGB）	Improvement	1	Improvement : (1)normal ;(2) abnormal but trending towards normal ;
	No improvement	0	No improvement : abnormal and trending towards worse.
Muscle mass	Improvement	1	Improvement : (1) higher at the end than the beginning ; (2) unchanged;
	No improvement	0	No improvement : (1)lower at the end than the beginning;
Body fat percentage（BFP）	Improvement	1	Improvement : (1)normal ;(2) abnormal but trending towards normal ;
	No improvement	0	No improvement : abnormal and trending towards worse.
Visceral fat area（VFA）	Improvement	1	Improvement : (1)normal ;(2) abnormal but trending towards normal ;
	No improvement	0	No improvement : abnormal and trending towards worse.
Body mass index（BMI）	Improvement	1	Improvement : (1)normal ;(2) abnormal but trending towards normal ;
	No improvement	0	No improvement : abnormal and trending towards worse.
Grip	Improvement	1	Improvement : higher at the end than the beginning ;
	No improvement	0	No improvement : (1) lower at the end than the beginning ; (2) unchanged.
Arm circumference（AC）	Improvement	1	Improvement : (1) higher at the end than the beginning ; (2) unchanged;
	No improvement	0	No improvement : (1)lower at the end than the beginning;
Body water（BW）	Improvement	1	Improvement: the reported result was normal;
	No improvement	0	No improvement: the reported result was overloaded and inadequate.
Short physical performance battery（SPPB）	Improvement	1	Improvement: (1) the evaluation was A at the end; (2) the evaluation improved from C to B;
	No improvement	0	No improvement: (1) the evaluation was C at the end, (2) the evaluation was A and B initially, and B at the end.
Sarcopenia Risk（SARC）	Improvement	1	Improvement: score<4 at the end;
	No improvement	0	No improvement: score≥4 at the end.
Subjective global assessment（SGA）	Improvement	1	Improvement: score≥10 at the end;
	No improvement	0	No improvement: score<10 at the end.
Self-rating depression scale（SDS）	Improvement	1	Improvement: score<40 at the end;
	No improvement	0	No improvement: score≥40 at the end.
Compliance	Fully implemented	1
	Partial implemented and rejected	0
